# Supplementary material for: Two new Eresus species (Araneae, Eresidae) from Xinjiang, China
Source: Biodivers Data J. 2022 Dec 6;10:e94853. doi: 10.3897/BDJ.10.e94853 (PMC9836555; doi:10.3897/BDJ.10.e94853)
Supplement: XML Treatment for Eresus da [file BDJ.10.e94853-treatment1.xml]

<!DOCTYPE tp:taxon-treatment
  PUBLIC "-//TaxonX//DTD Taxonomic Treatment Publishing DTD v0 20100105//EN" "tax-treatment-NSO.dtd">
<tp:taxon-treatment xmlns:tp="http://www.plazi.org/taxpub"><tp:treatment-meta><mixed-citation publication-type="journal"><person-group><name><surname>Lin</surname><given-names>Yejie</given-names></name><name><surname>Li</surname><given-names>Shuqiang</given-names></name><name><surname>Zhao</surname><given-names>Xin</given-names></name><name><surname>Chen</surname><given-names>Zhanqi</given-names></name><name><surname>Chen</surname><given-names>Haifeng</given-names></name></person-group><article-title>Two new <italic><tp:taxon-name><tp:taxon-name-part taxon-name-part-type="genus" reg="Eresus">Eresus</tp:taxon-name-part></tp:taxon-name></italic> species (<tp:taxon-name><tp:taxon-name-part taxon-name-part-type="order">Araneae</tp:taxon-name-part></tp:taxon-name>, <tp:taxon-name><tp:taxon-name-part taxon-name-part-type="family">Eresidae</tp:taxon-name-part></tp:taxon-name>) from Xinjiang, China</article-title><source>Biodivers Data J</source><day>06</day><month>12</month><year>2022</year><volume>10</volume><pub-id pub-id-type="doi">10.3897/BDJ.10.e94853</pub-id></mixed-citation></tp:treatment-meta><tp:nomenclature><tp:taxon-name>
            <object-id xmlns:xlink="http://www.w3.org/1999/xlink" content-type="arpha" xlink:type="simple">3A3D7EFE-07DE-52FB-A0E5-92ED4823B433</object-id>
            <tp:taxon-name-part taxon-name-part-type="genus">Eresus</tp:taxon-name-part>
            <tp:taxon-name-part taxon-name-part-type="species">da</tp:taxon-name-part>
            <object-id xmlns:xlink="http://www.w3.org/1999/xlink" content-type="zoobank" xlink:type="simple" object-id-type="ZooBank">A52C7C88-A951-4E80-8B28-751DDF692327</object-id>
          </tp:taxon-name><tp:taxon-authority>Lin &amp; Li</tp:taxon-authority><tp:taxon-status xmlns:xlink="http://www.w3.org/1999/xlink" xlink:type="simple">sp. n.</tp:taxon-status></tp:nomenclature><tp:treatment-sec sec-type="materials"><title>Materials</title><list list-type="alpha-lower" list-content="occurrences"><list-item><p><bold>Type status:</bold> <named-content xmlns:xlink="http://www.w3.org/1999/xlink" content-type="dwc:typeStatus" xlink:type="simple">Holotype</named-content>. <bold>Occurrence:</bold> recordedBy: <named-content xmlns:xlink="http://www.w3.org/1999/xlink" content-type="dwc:recordedBy" xlink:type="simple">Xin Zhao</named-content>; individualID: <named-content xmlns:xlink="http://www.w3.org/1999/xlink" content-type="dwc:individualID" xlink:type="simple">IZCAS-Ar43547</named-content>; sex: <named-content xmlns:xlink="http://www.w3.org/1999/xlink" content-type="dwc:sex" xlink:type="simple">female</named-content>; occurrenceID: <named-content xmlns:xlink="http://www.w3.org/1999/xlink" content-type="dwc:occurrenceID" xlink:type="simple">9B247645-5769-574E-9924-00D870022C35</named-content>; <bold>Taxon:</bold> taxonID: <named-content xmlns:xlink="http://www.w3.org/1999/xlink" content-type="dwc:taxonID" xlink:type="simple">urn:lsid:zoobank.org:act:A52C7C88-A951-4E80-8B28-751DDF692327</named-content>; scientificName: <named-content xmlns:xlink="http://www.w3.org/1999/xlink" content-type="dwc:scientificName" xlink:type="simple"><italic><tp:taxon-name><tp:taxon-name-part taxon-name-part-type="genus" reg="Eresus">Eresus</tp:taxon-name-part><tp:taxon-name-part taxon-name-part-type="species" reg="da">da</tp:taxon-name-part></tp:taxon-name></italic> Lin &amp; Li, sp. n.</named-content>; kingdom: <named-content xmlns:xlink="http://www.w3.org/1999/xlink" content-type="dwc:kingdom" xlink:type="simple"><tp:taxon-name><tp:taxon-name-part taxon-name-part-type="kingdom">Animalia</tp:taxon-name-part></tp:taxon-name></named-content>; phylum: <named-content xmlns:xlink="http://www.w3.org/1999/xlink" content-type="dwc:phylum" xlink:type="simple"><tp:taxon-name><tp:taxon-name-part taxon-name-part-type="phylum">Arthropoda</tp:taxon-name-part></tp:taxon-name></named-content>; class: <named-content xmlns:xlink="http://www.w3.org/1999/xlink" content-type="dwc:class" xlink:type="simple"><tp:taxon-name><tp:taxon-name-part taxon-name-part-type="class">Arachnida</tp:taxon-name-part></tp:taxon-name></named-content>; order: <named-content xmlns:xlink="http://www.w3.org/1999/xlink" content-type="dwc:order" xlink:type="simple"><tp:taxon-name><tp:taxon-name-part taxon-name-part-type="order">Araneae</tp:taxon-name-part></tp:taxon-name></named-content>; family: <named-content xmlns:xlink="http://www.w3.org/1999/xlink" content-type="dwc:family" xlink:type="simple"><tp:taxon-name><tp:taxon-name-part taxon-name-part-type="family">Eresidae</tp:taxon-name-part></tp:taxon-name></named-content>; genus: <named-content xmlns:xlink="http://www.w3.org/1999/xlink" content-type="dwc:genus" xlink:type="simple"><tp:taxon-name><tp:taxon-name-part taxon-name-part-type="genus">Eresus</tp:taxon-name-part></tp:taxon-name></named-content>; <bold>Location:</bold> country: <named-content xmlns:xlink="http://www.w3.org/1999/xlink" content-type="dwc:country" xlink:type="simple">China</named-content>; stateProvince: <named-content xmlns:xlink="http://www.w3.org/1999/xlink" content-type="dwc:stateProvince" xlink:type="simple">Xinjiang Uygur Autonomous Region</named-content>; county: <named-content xmlns:xlink="http://www.w3.org/1999/xlink" content-type="dwc:county" xlink:type="simple">Changji Hui Autonomous Prefecture</named-content>; municipality: <named-content xmlns:xlink="http://www.w3.org/1999/xlink" content-type="dwc:municipality" xlink:type="simple">Fukang City</named-content>; locality: <named-content xmlns:xlink="http://www.w3.org/1999/xlink" content-type="dwc:locality" xlink:type="simple">Wutonggou National Desert Park</named-content>; verbatimElevation: <named-content xmlns:xlink="http://www.w3.org/1999/xlink" content-type="dwc:verbatimElevation" xlink:type="simple">388 m</named-content>; decimalLatitude: <named-content xmlns:xlink="http://www.w3.org/1999/xlink" content-type="dwc:decimalLatitude" xlink:type="simple">44.3920</named-content>; decimalLongitude: <named-content xmlns:xlink="http://www.w3.org/1999/xlink" content-type="dwc:decimalLongitude" xlink:type="simple">87.8707</named-content>; <bold>Identification:</bold> identifiedBy: <named-content xmlns:xlink="http://www.w3.org/1999/xlink" content-type="dwc:identifiedBy" xlink:type="simple">Yejie Lin</named-content>; <bold>Event:</bold> year: <named-content xmlns:xlink="http://www.w3.org/1999/xlink" content-type="dwc:year" xlink:type="simple">2022</named-content>; month: <named-content xmlns:xlink="http://www.w3.org/1999/xlink" content-type="dwc:month" xlink:type="simple">7</named-content>; day: <named-content xmlns:xlink="http://www.w3.org/1999/xlink" content-type="dwc:day" xlink:type="simple">25</named-content></p></list-item></list></tp:treatment-sec><tp:treatment-sec sec-type="Description"><title>Description</title><p>Female (Holotype, IZCAS-Ar43547): Habitus as in Fig. <xref ref-type="fig" rid="F8133570">2</xref>A and B. Carapace 10.88 long, 8.62 wide, 8.92 high. Carapace nearly equally wide at pars cephalica and pars thoracica. Carapace red-brown with white setae; pars cephalica elevated. Eye sizes and interdistances: AME 0.21, ALE 0.26, PME 0.51, PLE 0.33, AME–AME 0.37, AME–ALE 3.56, PME–PME 0.65, PME–PLE 2.52, AME–PME 0.11. Pars cephalica with a pointed posterior margin dorsally, almost as long as wide. Chelicerae covered with narrowed white and black setae. Legs with a white ring of setae at joints. Legs with ventral macrosetae on Ta, Mt and Ti I–IV. Leg measurements: I: 17.83 (5.17+5.90+3.94+2.82); II: 16.46 (5.54+5.89+2.94+2.09); III: 14.77 (4.80+5.68+2.63+1.66); IV: 19.53 (6.33+7.29+3.74+2.17). Abdomen dark brown, covered with black setae, with white spots, sigilla conspicuous, surrounded by white setae.</p><p>Epigyne (Fig. <xref ref-type="fig" rid="F8128223">3</xref>) with sclerotised margins, longer than high. Middle plant beyond posterior edge of epigyne margin. Fissure bow-shaped. Copulatory duct translucent, with spermathecal epithelium on anterior edge. Spermathecae distinctly lobed, reaching further laterally than copulatory ducts.</p><p>Male. Unknown.</p></tp:treatment-sec><tp:treatment-sec sec-type="Diagnosis"><title>Diagnosis</title><p>Females of <italic><tp:taxon-name><tp:taxon-name-part taxon-name-part-type="genus" reg="Eresus">Eresus</tp:taxon-name-part><tp:taxon-name-part taxon-name-part-type="species" reg="da">da</tp:taxon-name-part></tp:taxon-name></italic> sp. n. are similar to those of <italic><tp:taxon-name><tp:taxon-name-part taxon-name-part-type="genus" reg="Eresus">E.</tp:taxon-name-part><tp:taxon-name-part taxon-name-part-type="species" reg="kollari">kollari</tp:taxon-name-part></tp:taxon-name></italic> by a relatively gentle slope of the ocular area (Fig. <xref ref-type="fig" rid="F8133570">2</xref>C and D; <xref ref-type="bibr" rid="B8128185">Řezáč et al. 2008</xref>, fig. 4D; <xref ref-type="bibr" rid="B8128165">Miller et al. 2012</xref>, fig. 2F) and with the epigynal area longer than high (Fig. <xref ref-type="fig" rid="F8128223">3</xref>A; <xref ref-type="bibr" rid="B8128185">Řezáč et al. 2008</xref>, figs. 2A–J). This species can be distinguished from <italic><tp:taxon-name><tp:taxon-name-part taxon-name-part-type="genus" reg="Eresus">E.</tp:taxon-name-part><tp:taxon-name-part taxon-name-part-type="species" reg="kollari">kollari</tp:taxon-name-part></tp:taxon-name></italic> by the abdomen with a large number of white spots (Fig. <xref ref-type="fig" rid="F8133570">2</xref>D) (vs. abdomen uniformly black in <italic><tp:taxon-name><tp:taxon-name-part taxon-name-part-type="genus" reg="Eresus">E.</tp:taxon-name-part><tp:taxon-name-part taxon-name-part-type="species" reg="kollari">kollari</tp:taxon-name-part></tp:taxon-name></italic>), the anterior edge of copulatory duct within the anterior edge of epigyne (vs. beyond the anterior edge of epigyne in <italic><tp:taxon-name><tp:taxon-name-part taxon-name-part-type="genus" reg="Eresus">E.</tp:taxon-name-part><tp:taxon-name-part taxon-name-part-type="species" reg="kollari">kollari</tp:taxon-name-part></tp:taxon-name></italic>) and the ventral of fissure curved (vs. almost straight in <italic><tp:taxon-name><tp:taxon-name-part taxon-name-part-type="genus" reg="Eresus">E.</tp:taxon-name-part><tp:taxon-name-part taxon-name-part-type="species" reg="kollari">kollari</tp:taxon-name-part></tp:taxon-name></italic>) (Fig. <xref ref-type="fig" rid="F8128221">4</xref>).</p></tp:treatment-sec><tp:treatment-sec sec-type="Etymology"><title>Etymology</title><p>The species name is a noun in apposition derived from the Chinese pinyin “dà” (giant) and refers to the large size of this new species.</p></tp:treatment-sec><tp:treatment-sec sec-type="Distribution"><title>Distribution</title><p>Known only from the type locality (Xinjiang, China).</p></tp:treatment-sec><tp:treatment-sec sec-type="Ecology"><title>Ecology</title><p>The spider was found behind a clump of desert plants (Fig. <xref ref-type="fig" rid="F8133568">1</xref>A). The spider habitat is under the ground, with a silk tunnel (around 20 cm in length) connecting its opening and underground nest (Fig. <xref ref-type="fig" rid="F8133568">1</xref>A and B). This underground living strategy may be an adaptive strategy for escaping from the sunlight heating and extremely high temperature of the ground surface. As the silken tunnel was wrapped with dozens of empty beetle exoskeletons (Fig. <xref ref-type="fig" rid="F8133568">1</xref>C and D), we assume that the desert-living beetles are the main diet of the spider, which has a thick fang to pierce the beetles while feeding. In addition, the small size of the spider’s eyes suggest that the spider may adopt a sit-and-wait hunting strategy and that it does not rely on visual signals for hunting.</p></tp:treatment-sec><tp:treatment-sec><!--Section generated to contain objects referenced in tp:taxon-treatment.--><fig id="F8133570" position="float" orientation="portrait"><object-id xmlns:xlink="http://www.w3.org/1999/xlink" content-type="arpha" xlink:type="simple">5C0ED06D-76ED-5BCF-8049-1A0271FB678D</object-id><object-id xmlns:xlink="http://www.w3.org/1999/xlink" content-type="doi" xlink:type="simple">10.3897/BDJ.10.e94853.figure2</object-id><label>Figure 2.</label><caption><p><italic><tp:taxon-name><tp:taxon-name-part taxon-name-part-type="genus" reg="Eresus">Eresus</tp:taxon-name-part><tp:taxon-name-part taxon-name-part-type="species" reg="da">da</tp:taxon-name-part></tp:taxon-name></italic> sp. n. holotype female (<bold>A</bold>, <bold>B</bold>) and <italic><tp:taxon-name><tp:taxon-name-part taxon-name-part-type="genus" reg="Eresus">E.</tp:taxon-name-part><tp:taxon-name-part taxon-name-part-type="species" reg="yukuni">yukuni</tp:taxon-name-part></tp:taxon-name></italic> sp. n. holotype male (<bold>C</bold>, <bold>D</bold>), habitus. <bold>A, C</bold> dorsal view; <bold>B, D</bold> lateral view.</p></caption><graphic xmlns:xlink="http://www.w3.org/1999/xlink" xlink:href="bdj-10-e94853-g002.jpg" position="float" id="oo_743212.jpg" orientation="portrait" xlink:type="simple"><uri content-type="original_file" xlink:type="simple">https://binary.pensoft.net/fig/743212</uri></graphic></fig><fig id="F8128223" position="float" orientation="portrait"><object-id xmlns:xlink="http://www.w3.org/1999/xlink" content-type="arpha" xlink:type="simple">BA73D036-5E83-5EE2-AA50-A0E98D170980</object-id><object-id xmlns:xlink="http://www.w3.org/1999/xlink" content-type="doi" xlink:type="simple">10.3897/BDJ.10.e94853.figure3</object-id><label>Figure 3.</label><caption><p><italic><tp:taxon-name><tp:taxon-name-part taxon-name-part-type="genus" reg="Eresus">Eresus</tp:taxon-name-part><tp:taxon-name-part taxon-name-part-type="species" reg="da">da</tp:taxon-name-part></tp:taxon-name></italic> sp. n. holotype female <bold>A</bold> epigyne, ventral view; <bold>B</bold> vulva, dorsal view.</p></caption><graphic xmlns:xlink="http://www.w3.org/1999/xlink" xlink:href="bdj-10-e94853-g003.jpg" position="float" id="oo_738584.jpg" orientation="portrait" xlink:type="simple"><uri content-type="original_file" xlink:type="simple">https://binary.pensoft.net/fig/738584</uri></graphic></fig><fig id="F8128221" position="float" orientation="portrait"><object-id xmlns:xlink="http://www.w3.org/1999/xlink" content-type="arpha" xlink:type="simple">14B161A1-7106-5202-9BF1-41C3AD448AB2</object-id><object-id xmlns:xlink="http://www.w3.org/1999/xlink" content-type="doi" xlink:type="simple">10.3897/BDJ.10.e94853.figure4</object-id><label>Figure 4.</label><caption><p><italic><tp:taxon-name><tp:taxon-name-part taxon-name-part-type="genus" reg="Eresus">Eresus</tp:taxon-name-part></tp:taxon-name></italic> spp., outlines of copulatory organs (green line, <italic><tp:taxon-name><tp:taxon-name-part taxon-name-part-type="genus" reg="Eresus">Eresus</tp:taxon-name-part><tp:taxon-name-part taxon-name-part-type="species" reg="da">da</tp:taxon-name-part></tp:taxon-name></italic> sp. n.; red line, <italic><tp:taxon-name><tp:taxon-name-part taxon-name-part-type="genus" reg="Eresus">E.</tp:taxon-name-part><tp:taxon-name-part taxon-name-part-type="species" reg="kollari">kollari</tp:taxon-name-part></tp:taxon-name></italic>, changed after Řezáč et al. (2008). <bold>A</bold> epigyne, ventral view; <bold>B</bold> vulva, dorsal view.</p></caption><graphic xmlns:xlink="http://www.w3.org/1999/xlink" xlink:href="bdj-10-e94853-g004.jpg" position="float" id="oo_738583.jpg" orientation="portrait" xlink:type="simple"><uri content-type="original_file" xlink:type="simple">https://binary.pensoft.net/fig/738583</uri></graphic></fig><fig id="F8133568" position="float" orientation="portrait"><object-id xmlns:xlink="http://www.w3.org/1999/xlink" content-type="arpha" xlink:type="simple">563F1DE4-D6F6-52B0-BE1F-FB2D46FBFCB4</object-id><object-id xmlns:xlink="http://www.w3.org/1999/xlink" content-type="doi" xlink:type="simple">10.3897/BDJ.10.e94853.figure1</object-id><label>Figure 1.</label><caption><p><italic><tp:taxon-name><tp:taxon-name-part taxon-name-part-type="genus" reg="Eresus">Eresus</tp:taxon-name-part><tp:taxon-name-part taxon-name-part-type="species" reg="da">da</tp:taxon-name-part></tp:taxon-name></italic> sp. n. holotype female. <bold>A</bold> habitat; <bold>B</bold> microhabitat; <bold>C</bold> tunnel wrapped with beetle skeleton; <bold>D</bold> beetle skeleton (<tp:taxon-name><tp:taxon-name-part taxon-name-part-type="subfamily">Pimeliinae</tp:taxon-name-part></tp:taxon-name> sp.); <bold>E</bold> spider with nest.</p></caption><graphic xmlns:xlink="http://www.w3.org/1999/xlink" xlink:href="bdj-10-e94853-g001.jpg" position="float" id="oo_740411.jpg" orientation="portrait" xlink:type="simple"><uri content-type="original_file" xlink:type="simple">https://binary.pensoft.net/fig/740411</uri></graphic></fig></tp:treatment-sec><ref-list><ref id="B8128185"><element-citation xmlns:xlink="http://www.w3.org/1999/xlink" publication-type="article" xlink:type="simple"><person-group person-group-type="author"><name name-style="western"><surname>Řezáč</surname><given-names>Milan</given-names></name><name name-style="western"><surname>Pekár</surname><given-names>Stano</given-names></name><name name-style="western"><surname>Johannesen</surname><given-names>Jes</given-names></name></person-group><year>2008</year><article-title>Taxonomic review and phylogenetic analysis of central European <italic><tp:taxon-name><tp:taxon-name-part taxon-name-part-type="genus" reg="Eresus">Eresus</tp:taxon-name-part></tp:taxon-name></italic> species (<tp:taxon-name><tp:taxon-name-part taxon-name-part-type="order">Araneae</tp:taxon-name-part></tp:taxon-name>: <tp:taxon-name><tp:taxon-name-part taxon-name-part-type="family">Eresidae</tp:taxon-name-part></tp:taxon-name>)</article-title><source>Zoologica Scripta</source><volume>37</volume><issue>3</issue><fpage>263</fpage><lpage>287</lpage><pub-id pub-id-type="doi">10.1111/j.1463-6409.2008.00328.x</pub-id></element-citation></ref><ref id="B8128165"><element-citation xmlns:xlink="http://www.w3.org/1999/xlink" publication-type="article" xlink:type="simple"><person-group person-group-type="author"><name name-style="western"><surname>Miller</surname><given-names>Jeremy</given-names></name><name name-style="western"><surname>Griswold</surname><given-names>Charles</given-names></name><name name-style="western"><surname>Scharff</surname><given-names>Nikolaj</given-names></name><name name-style="western"><surname>Řezáč</surname><given-names>Milan</given-names></name><name name-style="western"><surname>Szűts</surname><given-names>Tamas</given-names></name><name name-style="western"><surname>Marhabaie</surname><given-names>Mohammad</given-names></name></person-group><year>2012</year><article-title>The velvet spiders: an atlas of the <tp:taxon-name><tp:taxon-name-part taxon-name-part-type="family">Eresidae</tp:taxon-name-part></tp:taxon-name> (<tp:taxon-name><tp:taxon-name-part taxon-name-part-type="class">Arachnida</tp:taxon-name-part></tp:taxon-name>, <tp:taxon-name><tp:taxon-name-part taxon-name-part-type="order">Araneae</tp:taxon-name-part></tp:taxon-name>)</article-title><source>ZooKeys</source><volume>195</volume><fpage>1</fpage><lpage>144</lpage><pub-id pub-id-type="doi">10.3897/zookeys.195.2342</pub-id></element-citation></ref></ref-list></tp:taxon-treatment>
