# Supplementary material for: Two new Eresus species (Araneae, Eresidae) from Xinjiang, China
Source: Biodivers Data J. 2022 Dec 6;10:e94853. doi: 10.3897/BDJ.10.e94853 (PMC9836555; doi:10.3897/BDJ.10.e94853)
Supplement: XML Treatment for Eresus yukuni [file BDJ.10.e94853-treatment2.xml]

<!DOCTYPE tp:taxon-treatment
  PUBLIC "-//TaxonX//DTD Taxonomic Treatment Publishing DTD v0 20100105//EN" "tax-treatment-NSO.dtd">
<tp:taxon-treatment xmlns:tp="http://www.plazi.org/taxpub"><tp:treatment-meta><mixed-citation publication-type="journal"><person-group><name><surname>Lin</surname><given-names>Yejie</given-names></name><name><surname>Li</surname><given-names>Shuqiang</given-names></name><name><surname>Zhao</surname><given-names>Xin</given-names></name><name><surname>Chen</surname><given-names>Zhanqi</given-names></name><name><surname>Chen</surname><given-names>Haifeng</given-names></name></person-group><article-title>Two new <italic><tp:taxon-name><tp:taxon-name-part taxon-name-part-type="genus" reg="Eresus">Eresus</tp:taxon-name-part></tp:taxon-name></italic> species (<tp:taxon-name><tp:taxon-name-part taxon-name-part-type="order">Araneae</tp:taxon-name-part></tp:taxon-name>, <tp:taxon-name><tp:taxon-name-part taxon-name-part-type="family">Eresidae</tp:taxon-name-part></tp:taxon-name>) from Xinjiang, China</article-title><source>Biodivers Data J</source><day>06</day><month>12</month><year>2022</year><volume>10</volume><pub-id pub-id-type="doi">10.3897/BDJ.10.e94853</pub-id></mixed-citation></tp:treatment-meta><tp:nomenclature><tp:taxon-name>
            <object-id xmlns:xlink="http://www.w3.org/1999/xlink" content-type="arpha" xlink:type="simple">E57D02A7-39B0-538C-889A-E33AA7DDD18D</object-id>
            <tp:taxon-name-part taxon-name-part-type="genus">Eresus</tp:taxon-name-part>
            <tp:taxon-name-part taxon-name-part-type="species">yukuni</tp:taxon-name-part>
            <object-id xmlns:xlink="http://www.w3.org/1999/xlink" content-type="zoobank" xlink:type="simple" object-id-type="ZooBank">95651052-1B7C-47FE-8E6E-1D6D20E51B0A</object-id>
          </tp:taxon-name><tp:taxon-authority>Lin &amp; Li</tp:taxon-authority><tp:taxon-status xmlns:xlink="http://www.w3.org/1999/xlink" xlink:type="simple">sp. n.</tp:taxon-status></tp:nomenclature><tp:treatment-sec sec-type="materials"><title>Materials</title><list list-type="alpha-lower" list-content="occurrences"><list-item><p><bold>Type status:</bold> <named-content xmlns:xlink="http://www.w3.org/1999/xlink" content-type="dwc:typeStatus" xlink:type="simple">Holotype</named-content>. <bold>Occurrence:</bold> recordedBy: <named-content xmlns:xlink="http://www.w3.org/1999/xlink" content-type="dwc:recordedBy" xlink:type="simple">Kun Yu</named-content>; individualID: <named-content xmlns:xlink="http://www.w3.org/1999/xlink" content-type="dwc:individualID" xlink:type="simple">IZCAS-Ar43546</named-content>; occurrenceID: <named-content xmlns:xlink="http://www.w3.org/1999/xlink" content-type="dwc:occurrenceID" xlink:type="simple">F2E880E4-6CA6-5E5A-929E-63D1B3CE4703</named-content>; <bold>Taxon:</bold> taxonID: <named-content xmlns:xlink="http://www.w3.org/1999/xlink" content-type="dwc:taxonID" xlink:type="simple">urn:lsid:zoobank.org:act:95651052-1B7C-47FE-8E6E-1D6D20E51B0A</named-content>; scientificName: <named-content xmlns:xlink="http://www.w3.org/1999/xlink" content-type="dwc:scientificName" xlink:type="simple"><italic><tp:taxon-name><tp:taxon-name-part taxon-name-part-type="genus" reg="Eresus">Eresus</tp:taxon-name-part><tp:taxon-name-part taxon-name-part-type="species" reg="yukuni">yukuni</tp:taxon-name-part></tp:taxon-name></italic> Lin &amp; Li, sp. n.</named-content>; kingdom: <named-content xmlns:xlink="http://www.w3.org/1999/xlink" content-type="dwc:kingdom" xlink:type="simple"><tp:taxon-name><tp:taxon-name-part taxon-name-part-type="kingdom">Animalia</tp:taxon-name-part></tp:taxon-name></named-content>; phylum: <named-content xmlns:xlink="http://www.w3.org/1999/xlink" content-type="dwc:phylum" xlink:type="simple"><tp:taxon-name><tp:taxon-name-part taxon-name-part-type="phylum">Arthropoda</tp:taxon-name-part></tp:taxon-name></named-content>; class: <named-content xmlns:xlink="http://www.w3.org/1999/xlink" content-type="dwc:class" xlink:type="simple"><tp:taxon-name><tp:taxon-name-part taxon-name-part-type="class">Arachnida</tp:taxon-name-part></tp:taxon-name></named-content>; order: <named-content xmlns:xlink="http://www.w3.org/1999/xlink" content-type="dwc:order" xlink:type="simple"><tp:taxon-name><tp:taxon-name-part taxon-name-part-type="order">Araneae</tp:taxon-name-part></tp:taxon-name></named-content>; family: <named-content xmlns:xlink="http://www.w3.org/1999/xlink" content-type="dwc:family" xlink:type="simple"><tp:taxon-name><tp:taxon-name-part taxon-name-part-type="family">Eresidae</tp:taxon-name-part></tp:taxon-name></named-content>; genus: <named-content xmlns:xlink="http://www.w3.org/1999/xlink" content-type="dwc:genus" xlink:type="simple"><tp:taxon-name><tp:taxon-name-part taxon-name-part-type="genus">Eresus</tp:taxon-name-part></tp:taxon-name></named-content>; <bold>Location:</bold> country: <named-content xmlns:xlink="http://www.w3.org/1999/xlink" content-type="dwc:country" xlink:type="simple">China</named-content>; stateProvince: <named-content xmlns:xlink="http://www.w3.org/1999/xlink" content-type="dwc:stateProvince" xlink:type="simple">Xinjiang Uygur Autonomous Region</named-content>; municipality: <named-content xmlns:xlink="http://www.w3.org/1999/xlink" content-type="dwc:municipality" xlink:type="simple">Urumqi City</named-content>; locality: <named-content xmlns:xlink="http://www.w3.org/1999/xlink" content-type="dwc:locality" xlink:type="simple">Saybag District, near Shihuoshan Tunnel</named-content>; decimalLatitude: <named-content xmlns:xlink="http://www.w3.org/1999/xlink" content-type="dwc:decimalLatitude" xlink:type="simple">43.7947</named-content>; decimalLongitude: <named-content xmlns:xlink="http://www.w3.org/1999/xlink" content-type="dwc:decimalLongitude" xlink:type="simple">87.4783</named-content>; <bold>Identification:</bold> identifiedBy: <named-content xmlns:xlink="http://www.w3.org/1999/xlink" content-type="dwc:identifiedBy" xlink:type="simple">Kun Yu</named-content>; <bold>Event:</bold> year: <named-content xmlns:xlink="http://www.w3.org/1999/xlink" content-type="dwc:year" xlink:type="simple">2019</named-content>; month: <named-content xmlns:xlink="http://www.w3.org/1999/xlink" content-type="dwc:month" xlink:type="simple">6</named-content>; day: <named-content xmlns:xlink="http://www.w3.org/1999/xlink" content-type="dwc:day" xlink:type="simple">24</named-content></p></list-item></list></tp:treatment-sec><tp:treatment-sec sec-type="Description"><title>Description</title><p>Male (Holotype, IZCAS-Ar43546): Habitus as in Figs. 2C and D. Total length: 6.48, carapace 3.35 long, 2.44 wide, 1.76 high. Abdomen 3.20 long, 2.88 wide. Carapace black with white setae; pars cephalica elevated. Eye sizes and interdistances: AME 0.09, ALE 0.13, PME 0.18, PLE 0.08, AME–AME 0.12, AME–ALE 0.78, PME–PME 0.19, PME–PLE 1.03, AME–PME 0.04, ALE–PLE 1.88. Pars cephalica with a pointed posterior margin dorsally, almost as long as wide (2.54 long, 2.83 wide). Chelicerae covered with black and few white setae. Leg I with a white ring of setae at joints, black; leg II–IV with white setae dorsally. Leg measurements: Leg I 6.54 (1.95+2.15+1.32+1.12); leg II 5.11 (1.51+1.67+1.00+0.93); leg III 4.55 (1.47+1.50+0.81+0.77); leg IV 6.12 (1.93+2.22+1.14+0.83). Abdomen dark brown, with four black spots, covered with dense white setae dorsally; ventrum with black setae, sigilla conspicuous, surrounded by black setae.</p><p>Palp (Fig. <xref ref-type="fig" rid="F8136290">5</xref>). Tegulum round. Conductor height is greater than width, with a slight shoulder and curved terminal tooth; the height of the lamella is almost twice the length of terminal tooth; groove deep and narrow.</p><p>Female. Unknown.</p></tp:treatment-sec><tp:treatment-sec sec-type="Diagnosis"><title>Diagnosis</title><p>Male of <italic><tp:taxon-name><tp:taxon-name-part taxon-name-part-type="genus" reg="Eresus">Eresus</tp:taxon-name-part><tp:taxon-name-part taxon-name-part-type="species" reg="yukuni">yukuni</tp:taxon-name-part></tp:taxon-name></italic> sp. n. is similar to the <italic><tp:taxon-name><tp:taxon-name-part taxon-name-part-type="genus" reg="Eresus">E.</tp:taxon-name-part><tp:taxon-name-part taxon-name-part-type="species" reg="lavrosiae">lavrosiae</tp:taxon-name-part></tp:taxon-name></italic> Mcheidze, 1997 by having black carapace covered with short black and white setae that is almost as wide at the pars cephalica as it is at the pars thoracica (Fig. <xref ref-type="fig" rid="F8133570">2</xref>A and B; <xref ref-type="bibr" rid="B8136293">Zamani et al. 2020</xref>, fig. 15). However, this species can be distinguished from <italic><tp:taxon-name><tp:taxon-name-part taxon-name-part-type="genus" reg="Eresus">E.</tp:taxon-name-part><tp:taxon-name-part taxon-name-part-type="species" reg="lavrosiae">lavrosiae</tp:taxon-name-part></tp:taxon-name></italic> by the abdomen with dense white setae dorsally (Fig. <xref ref-type="fig" rid="F8133570">2</xref>A) [vs. with a frontally abrupt white circle in <italic><tp:taxon-name><tp:taxon-name-part taxon-name-part-type="genus" reg="Eresus">E.</tp:taxon-name-part><tp:taxon-name-part taxon-name-part-type="species" reg="lavrosiae">lavrosiae</tp:taxon-name-part></tp:taxon-name></italic> (<xref ref-type="bibr" rid="B8136293">Zamani et al. 2020</xref>, fig. 15)]. The palps are similar to those of <italic><tp:taxon-name><tp:taxon-name-part taxon-name-part-type="genus" reg="Eresus">E.</tp:taxon-name-part><tp:taxon-name-part taxon-name-part-type="species" reg="lavrosiae">lavrosiae</tp:taxon-name-part></tp:taxon-name></italic> by the strongly curved terminal tooth and the conspicuously deep lamellar groove, but can be distinguished by the shoulder near the base of the embolus in retrolateral view (Fig. <xref ref-type="fig" rid="F8136290">5</xref>B) (vs. shoulder far from the base of the embolus in <italic><tp:taxon-name><tp:taxon-name-part taxon-name-part-type="genus" reg="Eresus">E.</tp:taxon-name-part><tp:taxon-name-part taxon-name-part-type="species" reg="lavrosiae">lavrosiae</tp:taxon-name-part></tp:taxon-name></italic> (<xref ref-type="bibr" rid="B8136293">Zamani et al. 2020</xref>, fig. 19) and the conductor higher than wide in ventral view (Fig. <xref ref-type="fig" rid="F8136290">5</xref>C) [vs. wider than high in <italic><tp:taxon-name><tp:taxon-name-part taxon-name-part-type="genus" reg="Eresus">E.</tp:taxon-name-part><tp:taxon-name-part taxon-name-part-type="species" reg="lavrosiae">lavrosiae</tp:taxon-name-part></tp:taxon-name></italic> (<xref ref-type="bibr" rid="B8136293">Zamani et al. 2020</xref>, fig. 18)].</p></tp:treatment-sec><tp:treatment-sec sec-type="Etymology"><title>Etymology</title><p>The species is named after Mr. Kun Yu, who collected the holotype; noun (name) in the genitive case.</p></tp:treatment-sec><tp:treatment-sec sec-type="Distribution"><title>Distribution</title><p>Known only from the type locality (Xinjiang, China).</p></tp:treatment-sec><tp:treatment-sec><!--Section generated to contain objects referenced in tp:taxon-treatment.--><fig id="F8136290" position="float" orientation="portrait"><object-id xmlns:xlink="http://www.w3.org/1999/xlink" content-type="arpha" xlink:type="simple">A77F74D7-F8A6-511D-8EEE-191789024655</object-id><object-id xmlns:xlink="http://www.w3.org/1999/xlink" content-type="doi" xlink:type="simple">10.3897/BDJ.10.e94853.figure5</object-id><label>Figure 5.</label><caption><p><italic><tp:taxon-name><tp:taxon-name-part taxon-name-part-type="genus" reg="Eresus">Eresus</tp:taxon-name-part><tp:taxon-name-part taxon-name-part-type="species" reg="yukuni">yukuni</tp:taxon-name-part></tp:taxon-name></italic> sp. n., holotype, right palp (Horizontal flip). <bold>A</bold> conductor, prolateral view; <bold>B</bold> same, ventral view; <bold>C</bold> same, retrolateral view; <bold>D</bold> palp, prolateral view; <bold>E</bold> same, retrolateral view.</p></caption><graphic xmlns:xlink="http://www.w3.org/1999/xlink" xlink:href="bdj-10-e94853-g005.jpg" position="float" id="oo_757269.jpg" orientation="portrait" xlink:type="simple"><uri content-type="original_file" xlink:type="simple">https://binary.pensoft.net/fig/757269</uri></graphic></fig><fig id="F8133570" position="float" orientation="portrait"><object-id xmlns:xlink="http://www.w3.org/1999/xlink" content-type="arpha" xlink:type="simple">5C0ED06D-76ED-5BCF-8049-1A0271FB678D</object-id><object-id xmlns:xlink="http://www.w3.org/1999/xlink" content-type="doi" xlink:type="simple">10.3897/BDJ.10.e94853.figure2</object-id><label>Figure 2.</label><caption><p><italic><tp:taxon-name><tp:taxon-name-part taxon-name-part-type="genus" reg="Eresus">Eresus</tp:taxon-name-part><tp:taxon-name-part taxon-name-part-type="species" reg="da">da</tp:taxon-name-part></tp:taxon-name></italic> sp. n. holotype female (<bold>A</bold>, <bold>B</bold>) and <italic><tp:taxon-name><tp:taxon-name-part taxon-name-part-type="genus" reg="Eresus">E.</tp:taxon-name-part><tp:taxon-name-part taxon-name-part-type="species" reg="yukuni">yukuni</tp:taxon-name-part></tp:taxon-name></italic> sp. n. holotype male (<bold>C</bold>, <bold>D</bold>), habitus. <bold>A, C</bold> dorsal view; <bold>B, D</bold> lateral view.</p></caption><graphic xmlns:xlink="http://www.w3.org/1999/xlink" xlink:href="bdj-10-e94853-g002.jpg" position="float" id="oo_743212.jpg" orientation="portrait" xlink:type="simple"><uri content-type="original_file" xlink:type="simple">https://binary.pensoft.net/fig/743212</uri></graphic></fig></tp:treatment-sec><ref-list><ref id="B8136293"><element-citation xmlns:xlink="http://www.w3.org/1999/xlink" publication-type="article" xlink:type="simple"><person-group person-group-type="author"><name name-style="western"><surname>Zamani</surname><given-names>Alireza</given-names></name><name name-style="western"><surname>Altın</surname><given-names>ÇaĞatay</given-names></name><name name-style="western"><surname>Szűts</surname><given-names>Tamas</given-names></name></person-group><year>2020</year><article-title>A black sheep in <italic><tp:taxon-name><tp:taxon-name-part taxon-name-part-type="genus" reg="Eresus">Eresus</tp:taxon-name-part></tp:taxon-name></italic> (<tp:taxon-name><tp:taxon-name-part taxon-name-part-type="order">Araneae</tp:taxon-name-part></tp:taxon-name>: <tp:taxon-name><tp:taxon-name-part taxon-name-part-type="family">Eresidae</tp:taxon-name-part></tp:taxon-name>): taxonomic notes on the ladybird spiders of Iran and Turkey, with a new species.</article-title><source>Zootaxa</source><volume>4851</volume><issue>3</issue><fpage>559</fpage><lpage>572</lpage><pub-id pub-id-type="doi">10.11646/zootaxa.4851.3.6</pub-id></element-citation></ref></ref-list></tp:taxon-treatment>
